# Supplementary material for: Polydopamine Doping and Pyrolysis of Cellulose Nanofiber Paper for Fabrication of Three-Dimensional Nanocarbon with Improved Yield and Capacitive Performances
Source: Nanomaterials (Basel). 2021 Nov 30;11(12):3249. doi: 10.3390/nano11123249 (PMC8707509; doi:10.3390/nano11123249)
Supplement: Supplementary file 1 [file nanomaterials-11-03249-s001.zip]

Archive with 1 entries (1 files):
- nanomaterials-1469503-supplementary.pdf
